# Supplementary material for: Physical Activity during Pregnancy and Newborn Body Composition: A Systematic Review
Source: Int J Environ Res Public Health. 2022 Jun 10;19(12):7127. doi: 10.3390/ijerph19127127 (PMC9222359; doi:10.3390/ijerph19127127)
Supplement: Supplementary file 1 [file ijerph-19-07127-s001.zip]

Archive with 1 entries (1 files):
- ijerph-1692144-supplementary.pdf
